# Supplementary material for: POSTAR3: an updated platform for exploring post-transcriptional regulation coordinated by RNA-binding proteins
Source: Nucleic Acids Res. 2021 Aug 17;50(D1):D287–94. doi: 10.1093/nar/gkab702 (PMC8728292; doi:10.1093/nar/gkab702)
Supplement: gkab702_Supplemental_Files [file gkab702_supplemental_files.zip › supplementary_tables.xlsx]

## Sheet: 2. CLIP-seq
Supplementary Table 2 | CLIP-seq datasets added in POSTAR3
Species	RBP	Technology	Cell line and treatment	Data source	PMID
Human	AGO2	HITS-CLIP	Brain	GSE52084,GSM1259105	31340158
Human	AGO2	HITS-CLIP	Brain	GSE52084,GSM1259106	31340158
Human	AGO2	HITS-CLIP	Brain	GSE52084,GSM1259107	31340158
Human	AGO2	HITS-CLIP	Brain	GSE52084,GSM1259108	31340158
Human	AGO2	HITS-CLIP	Brain	GSE52084,GSM1259109	31340158
Human	AGO2	HITS-CLIP	Brain	GSE52084,GSM1259110	31340158
Human	AGO2	HITS-CLIP	Brain	GSE52084,GSM1259111	31340158
Human	AGO2	HITS-CLIP	Brain	GSE52084,GSM1259112	31340158
Human	AGO2	HITS-CLIP	Brain	GSE52084,GSM1259113	31340158
Human	AGO2	HITS-CLIP	Brain	GSE52084,GSM1259114	31340158
Human	AGO2	HITS-CLIP	Brain	GSE52084,GSM1259115	31340158
Human	AGO2	HITS-CLIP	Brain	GSE52084,GSM1259116	31340158
Human	AGO2	HITS-CLIP	Brain	GSE52084,GSM1259117	31340158
Human	AGO2	HITS-CLIP	Brain	GSE52084,GSM1259118	31340158
Human	AGO2	HITS-CLIP	Brain	GSE52084,GSM1259119	31340158
Human	AGO2	HITS-CLIP	Brain	GSE52084,GSM1259120	31340158
Human	AGO2	HITS-CLIP	Brain	GSE52084,GSM1259121	31340158
Human	AGO2	HITS-CLIP	Brain	GSE52084,GSM1259122	31340158
Human	AGO2	HITS-CLIP	Brain	GSE52084,GSM1259123	31340158
Human	AGO2	HITS-CLIP	Brain	GSE52084,GSM1259124	31340158
Human	AGO2	HITS-CLIP	Brain	GSE52084,GSM1259125	31340158
Human	AGO2	HITS-CLIP	Brain	GSE52084,GSM1259126	31340158
Human	AGO2	HITS-CLIP	Cardiac	GSE83410,GSM2202476	27418678
Human	AGO2	HITS-CLIP	Cardiac	GSE83410,GSM2202477	27418678
Human	AGO2	HITS-CLIP	Cardiac	GSE83410,GSM2202478	27418678
Human	AGO2	HITS-CLIP	Cardiac	GSE83410,GSM2202479	27418678
Human	AGO2	HITS-CLIP	Cardiac	GSE83410,GSM2202480	27418678
Human	AGO2	HITS-CLIP	Cardiac	GSE83410,GSM2202481	27418678
Human	AGO2	HITS-CLIP	Cortical	GSE107468,GSM2867973	30455455
Human	AGO2	HITS-CLIP	Cortical	GSE107468,GSM2867974	30455455
Human	AGO2	HITS-CLIP	Cortical	GSE107468,GSM2867975	30455455
Human	AGO2	HITS-CLIP	Cortical	GSE107468,GSM2867976	30455455
Human	AGO2	HITS-CLIP	Cortical	GSE107468,GSM2867977	30455455
Human	AGO2	HITS-CLIP	Cortical	GSE107468,GSM2867978	30455455
Human	AGO2	HITS-CLIP	Cortical	GSE107468,GSM2867979	30455455
Human	AGO2	HITS-CLIP	Cortical	GSE107468,GSM2867980	30455455
Human	AGO2	PAR-CLIP	LNCaP	SRP075075,SRX1760583	27292025
Human	AGO2	PAR-CLIP	LNCaP	SRP075075,SRX1760591	27292025
Human	AGO2	PAR-CLIP	LNCaP	SRP075075,SRX1760597	27292025
Human	AGO2	PAR-CLIP	PC3	SRP075075,SRX1760616	27292025
Human	AGO2	PAR-CLIP	PC3	SRP075075,SRX1760618	27292025
Human	AGO2	PAR-CLIP	LAPC4	SRP075075,SRX1760620	27292025
Human	AGO2	PAR-CLIP	LAPC4	SRP075075,SRX1760628	27292025
Human	AGO2	PAR-CLIP	22RV1	SRP075075,SRX1760630	27292025
Human	AGO2	PAR-CLIP	22RV1	SRP075075,SRX1760631	27292025
Human	AGO2	PAR-CLIP	22RV1	SRP075075,SRX1760632	27292025
Human	AGO2	PAR-CLIP	DU145	SRP075075,SRX1760637	27292025
Human	AGO2	PAR-CLIP	PC3	SRP075075,SRX1760638	27292025
Human	AGO2	PAR-CLIP	LNCaP	SRP075075,SRX1760639	27292025
Human	AGO2	PAR-CLIP	LNCaP	SRP075075,SRX1760641	27292025
Human	IGF2BP2	PAR-CLIP	MGG8	GSE73847,GSM2051888	27184842
Human	IGF2BP2	PAR-CLIP	MGG8	GSE73847,GSM2051889	27184842
Human	IGF2BP2	PAR-CLIP	MGG8	GSE73847,GSM2051890	27184842
Human	IGF2BP2	PAR-CLIP	MGG8	GSE73847,GSM2051891	27184842
Human	YTHDC1	PAR-CLIP	HeLa	GSE71096,GSM1826786	26876937
Human	SRSF1	PAR-CLIP	HeLa	GSE71096,GSM1826787	26876937
Human	SRSF3	PAR-CLIP	HeLa	GSE71096,GSM1826788	26876937
Human	SRSF7	PAR-CLIP	HeLa	GSE71096,GSM1826789	26876937
Human	SRSF9	PAR-CLIP	HeLa	GSE71096,GSM1826790	26876937
Human	SRSF10	PAR-CLIP	HeLa	GSE71096,GSM1826791	26876937
Human	YTHDC1	PAR-CLIP	HeLa	GSE71096,GSM1826792	26876937
Human	SRSF3	PAR-CLIP	HeLa	GSE71096,GSM1826793	26876937
Human	SRSF10	PAR-CLIP	HeLa	GSE71096,GSM1826794	26876937
Human	MKRN1	4SU-iCLIP	HEK293T	GSE122869,GSM3487538	31640799
Human	MKRN1	4SU-iCLIP	HEK293T	GSE122869,GSM3487539	31640799
Human	MKRN1	4SU-iCLIP	HEK293T	GSE122869,GSM3487540	31640799
Human	IMP3	iCLIP	HepG2	SRP139915,SRX3932399	31118463
Human	ALYREF	iCLIP	HEK293T	GSE113896,GSM3123085	31104896
Human	ALYREF	iCLIP	HEK293T	GSE113896,GSM3123086	31104896
Human	ALYREF	iCLIP	HEK293T	GSE113896,GSM3123087	31104896
Human	ALYREF	iCLIP	HEK293T	GSE113896,GSM3123088	31104896
Human	ALYREF	iCLIP	HEK293T	GSE113896,GSM3123089	31104896
Human	ALYREF	iCLIP	HEK293T	GSE113896,GSM3123090	31104896
Human	ALYREF	iCLIP	HEK293T	GSE113896,GSM3123091	31104896
Human	ALYREF	iCLIP	HEK293T	GSE113896,GSM3123092	31104896
Human	CHTOP	iCLIP	HEK293T	GSE113896,GSM3123093	31104896
Human	CHTOP	iCLIP	HEK293T	GSE113896,GSM3123094	31104896
Human	CHTOP	iCLIP	HEK293T	GSE113896,GSM3123095	31104896
Human	CHTOP	iCLIP	HEK293T	GSE113896,GSM3123096	31104896
Human	CHTOP	iCLIP	HEK293T	GSE113896,GSM3123097	31104896
Human	CHTOP	iCLIP	HEK293T	GSE113896,GSM3123098	31104896
Human	CHTOP	iCLIP	HEK293T	GSE113896,GSM3123099	31104896
Human	CHTOP	iCLIP	HEK293T	GSE113896,GSM3123100	31104896
Human	NXF1	iCLIP	HEK293T	GSE113896,GSM3123101	31104896
Human	NXF1	iCLIP	HEK293T	GSE113896,GSM3123102	31104896
Human	NXF1	iCLIP	HEK293T	GSE113896,GSM3123103	31104896
Human	NXF1	iCLIP	HEK293T	GSE113896,GSM3123104	31104896
Human	NXF1	iCLIP	HEK293T	GSE113896,GSM3123105	31104896
Human	NXF1	iCLIP	HEK293T	GSE113896,GSM3123106	31104896
Human	NXF1	iCLIP	HEK293T	GSE113896,GSM3123107	31104896
Human	NXF1	iCLIP	HEK293T	GSE113896,GSM3123108	31104896
Human	AGO2	iCLIP	T98G	GSE112651,GSM3074910	30651280
Human	AGO2	iCLIP	T98G	GSE112651,GSM3074911	30651280
Human	SDOS	iCLIP	HeLa	GSE118049,GSM3317748	30260431
Human	SDOS	iCLIP	HeLa	GSE118049,GSM3317749	30260431
Human	SDOS	iCLIP	HeLa	GSE118049,GSM3317750	30260431
Human	HNRNPH	iCLIP	HEK293T	E-MTAB-6220,ERR2201859	30120239
Human	HNRNPH	iCLIP	HEK293T	E-MTAB-6220,ERR2201860	30120239
Human	HNRNPH	iCLIP	HEK293T	E-MTAB-6221,ERR2588087	30120239
Human	HNRNPH	iCLIP	HEK293T	E-MTAB-6221,ERR2588088	30120239
Human	HNRNPH	iCLIP	HEK293T	E-MTAB-6221,ERR2588089	30120239
Human	HNRNPH	iCLIP	HEK293T	E-MTAB-6221,ERR2588090	30120239
Human	HNRNPH	iCLIP	HEK293T	E-MTAB-6221,ERR2588091	30120239
Human	HNRNPH	iCLIP	HEK293T	E-MTAB-6221,ERR2588092	30120239
Human	HNRNPH	iCLIP	HEK293T	E-MTAB-6221,ERR2588093	30120239
Human	HNRNPH	iCLIP	HEK293T	E-MTAB-6221,ERR2588094	30120239
Human	HNRNPH	iCLIP	HEK293T	E-MTAB-6221,ERR2588095	30120239
Human	HNRNPH	iCLIP	HEK293T	E-MTAB-6221,ERR2588096	30120239
Human	HNRNPA1	iCLIP	HEK293T	GSE83923,GSM2221653	29650551
Human	HNRNPA1	iCLIP	HEK293T	GSE83923,GSM2221654	29650551
Human	HNRNPA1	iCLIP	HEK293T	GSE83923,GSM2221655	29650551
Human	HNRNPA1	iCLIP	HEK293T	GSE83923,GSM2221656	29650551
Human	U2AF2	iCLIP	HEK293T	GSE83923,GSM2221657	29650551
Human	U2AF2	iCLIP	HEK293T	GSE83923,GSM2221658	29650551
Human	U2AF2	iCLIP	HEK293T	GSE83923,GSM2221659	29650551
Human	U2AF2	iCLIP	HEK293T	GSE83923,GSM2221660	29650551
Human	U2AF2	iCLIP	HEK293T	GSE83923,GSM2221661	29650551
Human	U2AF2	iCLIP	HEK293T	GSE83923,GSM2221662	29650551
Human	SRSF1	iCLIP	HEK293T	GSE83923,GSM2221663	29650551
Human	SRSF1	iCLIP	HEK293T	GSE83923,GSM2221664	29650551
Human	SRSF1	iCLIP	HEK293T	GSE83923,GSM2221665	29650551
Human	SRSF1	iCLIP	HEK293T	GSE83923,GSM2221666	29650551
Human	SRSF1	iCLIP	HEK293T	GSE83923,GSM2221667	29650551
Human	SRSF1	iCLIP	HEK293T	GSE83923,GSM2221668	29650551
Human	TDP43	iCLIP	HEK293	E-MTAB-4733,ERR1530360	28467899
Human	TDP43	iCLIP	HEK293	E-MTAB-4733,ERR1530361	28467899
Human	UNR	iCLIP	SK-MEL-103	E-MTAB-3818,ERR981550	27908735
Human	UNR	iCLIP	SK-MEL-103	E-MTAB-3818,ERR981551	27908735
Human	HNRNPA1	iCLIP	HeLa	E-MTAB-3612,ERR908343	27380775
Human	HNRNPA1	iCLIP	HeLa	E-MTAB-3612,ERR908344	27380775
Human	HNRNPA1	iCLIP	HeLa	E-MTAB-3612,ERR908345	27380775
Human	ACI	iCLIP	HeLa	GSE81460,GSM2152768	27365209
Human	ACI	iCLIP	HeLa	GSE81460,GSM2152769	27365209
Human	ACI	iCLIP	HeLa	GSE81460,GSM2152770	27365209
Human	ACI	iCLIP	HeLa	GSE81460,GSM2152774	27365209
Human	ACI	iCLIP	HeLa	GSE81460,GSM2152775	27365209
Human	ACI	iCLIP	HeLa	GSE81460,GSM2152778	27365209
Human	ACI	iCLIP	HeLa	GSE81460,GSM2152779	27365209
Human	TIA1	iCLAP	HeLa	E-MTAB-432,ERR039768	21048981
Human	TIA1	iCLAP	HeLa	E-MTAB-432,ERR039769	21048981
Human	TIA1	iCLAP	HeLa	E-MTAB-432,ERR039770	21048981
Human	TIA1	iCLAP	HeLa	E-MTAB-432,ERR039771	21048981
Human	TIA1	iCLAP	HeLa	E-MTAB-432,ERR039772	21048981
Human	TIA1	iCLAP	HeLa	E-MTAB-432,ERR039773	21048981
Human	PTBP1	4SU-iCLIP	HEK293	E-MTAB-5027,ERR1588764	28093074
Human	PTBP1	4SU-iCLIP	HEK293	E-MTAB-5027,ERR1588765	28093074
Human	PTBP1	4SU-iCLIP	HEK293	E-MTAB-5027,ERR1588766	28093074
Human	PTBP1	4SU-iCLIP	HEK293	E-MTAB-5027,ERR1588767	28093074
Human	EIF4A3	urea-iCLIP	HeLa	E-MTAB-4000,ERR1109388	28093074
Human	EIF4A3	urea-iCLIP	HeLa	E-MTAB-4000,ERR1109389	28093074
Human	FUS	PAR-CLIP	HEK293	SRP090588,SRX2196066	27765618
Human	AGO2	PAR-CLIP	HK-2	GSE98670,GSM2609810	28925592
Human	AGO2	PAR-CLIP	HK-2	GSE98670,GSM2609811	28925592
Human	AGO2	PAR-CLIP	HK-2	GSE98670,GSM2609812	28925592
Human	AGO2	PAR-CLIP	HK-2	GSE98670,GSM2609813	28925592
Human	PTBP1	PAR-CLIP	SH-SY5Y	DRP003718,DRX086861	28695676
Human	PTBP1	PAR-CLIP	SH-SY5Y	DRP003718,DRX086862	28695676
Human	QKI	eCLIP	HME	GSE98209,GSM2589339	30059005
Human	QKI	eCLIP	HME	GSE98209,GSM2589340	30059005
Human	RBFOX1	eCLIP	HME	GSE98209,GSM2589342	30059005
Human	RBFOX1	eCLIP	HME	GSE98209,GSM2589343	30059005
Human	ALYREF	iCLIP	HeLa	GSE99069,GSM2631827	28934468
Human	ALYREF	iCLIP	HeLa	GSE99069,GSM2631828	28934468
Human	ALYREF	iCLIP	HeLa	GSE99069,GSM2631829	28934468
Human	ALYREF	iCLIP	HeLa	GSE99069,GSM2631830	28934468
Human	ALYREF	iCLIP	HeLa	GSE99069,GSM2631831	28934468
Human	ALYREF	iCLIP	HeLa	GSE99069,GSM2631832	28934468
Human	ALYREF	iCLIP	HeLa	GSE99069,GSM2631833	28934468
Human	U2AF65	iCLIP	HeLa	GSE99688,GSM2650194	29643205
Human	U2AF65	iCLIP	HeLa	GSE99688,GSM2650195	29643205
Human	U2AF65	iCLIP	HeLa	GSE99688,GSM2650196	29643205
Human	U2AF65	iCLIP	HeLa	GSE99688,GSM2650197	29643205
Human	U2AF65	iCLIP	HeLa	GSE99688,GSM2650198	29643205
Human	U2AF65	iCLIP	HeLa	GSE99688,GSM2650199	29643205
Human	U2AF65	iCLIP	HeLa	GSE99688,GSM2650200	29643205
Human	U2AF65	iCLIP	HeLa	GSE99688,GSM2650201	29643205
Human	U2AF65	iCLIP	HeLa	GSE99688,GSM2650202	29643205
Human	U2AF65	iCLIP	HeLa	GSE99688,GSM2650203	29643205
Human	U2AF65	iCLIP	HeLa	GSE99688,GSM2650204	29643205
Human	SMN	HITS-CLIP	SH-SY5Y	GSE110411,GSM2990985	30165668
Human	SMN	HITS-CLIP	SH-SY5Y	GSE110411,GSM2990986	30165668
Human	SMN	HITS-CLIP	SH-SY5Y	GSE110411,GSM2990987	30165668
Human	AGO2	PAR-CLIP	A2780	GSE129076,GSM3693008	31101765
Human	AGO2	PAR-CLIP	A2780	GSE129076,GSM3693009	31101765
Human	AGO2	PAR-CLIP	A2780	GSE129076,GSM3693010	31101765
Human	AGO2	PAR-CLIP	A2780	GSE129076,GSM3693011	31101765
Mouse	ZFP36	HITS-CLIP	T cell	GSE96074,GSM2532797	29848443
Mouse	ZFP36	HITS-CLIP	T cell	GSE96074,GSM2532798	29848443
Mouse	ZFP36	HITS-CLIP	T cell	GSE96074,GSM2532799	29848443
Mouse	ZFP36	HITS-CLIP	T cell	GSE96074,GSM2532800	29848443
Mouse	ZFP36	HITS-CLIP	T cell	GSE96074,GSM2532801	29848443
Mouse	ZFP36	HITS-CLIP	T cell	GSE96074,GSM2532802	29848443
Mouse	ZFP36	HITS-CLIP	T cell	GSE96074,GSM2532803	29848443
Mouse	ZFP36	HITS-CLIP	T cell	GSE96074,GSM2532804	29848443
Mouse	ZFP36	HITS-CLIP	T cell	GSE96074,GSM2532805	29848443
Mouse	ZFP36	HITS-CLIP	T cell	GSE96074,GSM2532806	29848443
Mouse	ZFP36	HITS-CLIP	T cell	GSE96074,GSM2532807	29848443
Mouse	ZFP36	HITS-CLIP	T cell	GSE96074,GSM2532808	29848443
Mouse	ZFP36	HITS-CLIP	T cell	GSE96074,GSM2532809	29848443
Mouse	AGO2	HITS-CLIP	T cell	GSE130655,GSM3746477	31433990
Mouse	AGO2	HITS-CLIP	T cell	GSE130655,GSM3746478	31433990
Mouse	AGO2	HITS-CLIP	T cell	GSE130655,GSM3746479	31433990
Mouse	AGO2	HITS-CLIP	T cell	GSE130655,GSM3746480	31433990
Mouse	AGO2	HITS-CLIP	T cell	GSE130655,GSM3746481	31433990
Mouse	AGO2	HITS-CLIP	T cell	GSE130655,GSM3746482	31433990
Mouse	AGO2	HITS-CLIP	T cell	GSE130655,GSM3746483	31433990
Mouse	AGO2	HITS-CLIP	T cell	GSE130655,GSM3746484	31433990
Mouse	AGO2	HITS-CLIP	T cell	GSE130655,GSM3746485	31433990
Mouse	AGO2	HITS-CLIP	T cell	GSE130655,GSM3746486	31433990
Mouse	AGO2	HITS-CLIP	T cell	GSE130655,GSM3746487	31433990
Mouse	AGO2	HITS-CLIP	T cell	GSE130655,GSM3746488	31433990
Mouse	AGO2	HITS-CLIP	T cell	GSE130655,GSM3746489	31433990
Mouse	AGO2	HITS-CLIP	T cell	GSE130655,GSM3746490	31433990
Mouse	AGO2	HITS-CLIP	T cell	GSE130655,GSM3746491	31433990
Mouse	AGO2	HITS-CLIP	T cell	GSE130655,GSM3746492	31433990
Mouse	AGO2	HITS-CLIP	T cell	GSE130655,GSM3746493	31433990
Mouse	AGO2	HITS-CLIP	T cell	GSE130655,GSM3746494	31433990
Mouse	AGO2	HITS-CLIP	T cell	GSE130655,GSM3746495	31433990
Mouse	AGO2	HITS-CLIP	T cell	GSE130655,GSM3746496	31433990
Mouse	AGO2	PAR-CLIP	Embryonic stem	GSE108795,GSM2913221	30146314
Mouse	AGO2	PAR-CLIP	Embryonic stem	GSE108795,GSM2913222	30146314
Mouse	AGO2	PAR-CLIP	C2C12	GSE108795,GSM2913223	30146314
Mouse	AGO2	PAR-CLIP	C2C12	GSE108795,GSM2913224	30146314
Mouse	FAM120A	iCLIP	Embryonic stem	GSE128264,GSM3669534	31289130
Mouse	FAM120A	iCLIP	Embryonic stem	GSE128264,GSM3669535	31289130
Mouse	AGO2	iCLIP	B cell	GSE116466,GSM3239469	30224821
Mouse	AGO2	iCLIP	B cell	GSE116466,GSM3239470	30224821
Mouse	AGO2	iCLIP	B cell	GSE116466,GSM3239471	30224821
Mouse	AGO2	iCLIP	B cell	GSE116466,GSM3239472	30224821
Mouse	AGO2	iCLIP	B cell	GSE116466,GSM3239473	30224821
Mouse	AGO2	iCLIP	B cell	GSE116466,GSM3239474	30224821
Mouse	AGO2	iCLIP	B cell	GSE116466,GSM3239475	30224821
Mouse	AGO2	iCLIP	B cell	GSE116466,GSM3239476	30224821
Mouse	AGO2	iCLIP	Dendritic cell	GSE116466,GSM3239477	30224821
Mouse	AGO2	iCLIP	Dendritic cell	GSE116466,GSM3239478	30224821
Mouse	AGO2	iCLIP	Dendritic cell	GSE116466,GSM3239479	30224821
Mouse	AGO2	iCLIP	Dendritic cell	GSE116466,GSM3239480	30224821
Mouse	AGO2	iCLIP	Dendritic cell	GSE116466,GSM3239481	30224821
Mouse	AGO2	iCLIP	Dendritic cell	GSE116466,GSM3239482	30224821
Mouse	AGO2	iCLIP	Dendritic cell	GSE116466,GSM3239483	30224821
Mouse	AGO2	iCLIP	Dendritic cell	GSE116466,GSM3239484	30224821
Mouse	AGO2	iCLIP	Macrophage	GSE116466,GSM3239485	30224821
Mouse	AGO2	iCLIP	Macrophage	GSE116466,GSM3239486	30224821
Mouse	AGO2	iCLIP	Macrophage	GSE116466,GSM3239487	30224821
Mouse	AGO2	iCLIP	Macrophage	GSE116466,GSM3239488	30224821
Mouse	AGO2	iCLIP	Macrophage	GSE116466,GSM3239489	30224821
Mouse	AGO2	iCLIP	Macrophage	GSE116466,GSM3239490	30224821
Mouse	AGO2	iCLIP	Macrophage	GSE116466,GSM3239491	30224821
Mouse	AGO2	iCLIP	Macrophage	GSE116466,GSM3239492	30224821
Mouse	AGO2	iCLIP	CD4 T cell	GSE116466,GSM3239493	30224821
Mouse	AGO2	iCLIP	CD4 T cell	GSE116466,GSM3239494	30224821
Mouse	AGO2	iCLIP	CD4 T cell	GSE116466,GSM3239495	30224821
Mouse	AGO2	iCLIP	CD4 T cell	GSE116466,GSM3239496	30224821
Mouse	AGO2	iCLIP	CD4 T cell	GSE116466,GSM3239497	30224821
Mouse	AGO2	iCLIP	CD4 T cell	GSE116466,GSM3239498	30224821
Mouse	AGO2	iCLIP	CD4 T cell	GSE116466,GSM3239499	30224821
Mouse	AGO2	iCLIP	CD4 T cell	GSE116466,GSM3239500	30224821
Mouse	TTP	iCLIP	Macrophage	GSE81249,GSM2147506	27220464
Mouse	TTP	iCLIP	Macrophage	GSE81249,GSM2147507	27220464
Mouse	TTP	iCLIP	Macrophage	GSE81249,GSM2147508	27220464
Mouse	TTP	iCLIP	Macrophage	GSE81249,GSM2147509	27220464
Mouse	TTP	iCLIP	Macrophage	GSE81249,GSM2147510	27220464
Mouse	TTP	iCLIP	Macrophage	GSE81249,GSM2147511	27220464
Mouse	TTP	iCLIP	Macrophage	GSE81249,GSM2147512	27220464
Mouse	TTP	iCLIP	Macrophage	GSE81249,GSM2147513	27220464
Mouse	TTP	iCLIP	Macrophage	GSE81249,GSM2147514	27220464
Mouse	TTP	iCLIP	Macrophage	GSE81249,GSM2147515	27220464
Mouse	TTP	iCLIP	Macrophage	GSE81249,GSM2147516	27220464
Mouse	TTP	iCLIP	Macrophage	GSE81249,GSM2147517	27220464
Mouse	TTP	iCLIP	Macrophage	GSE81249,GSM2147518	27220464
Mouse	TTP	iCLIP	Macrophage	GSE81249,GSM2147519	27220464
Mouse	TTP	iCLIP	Macrophage	GSE81249,GSM2147520	27220464
Mouse	mSRSF3	Fr-iCLIP	P19	GSE79792,GSM2102847	28977534
Mouse	mSRSF3	Fr-iCLIP	P19	GSE79792,GSM2102848	28977534
Mouse	mSRSF3	Fr-iCLIP	P19	GSE79792,GSM2102849	28977534
Mouse	mSRSF3	Fr-iCLIP	P19	GSE79792,GSM2102850	28977534
Mouse	mSRSF3	Fr-iCLIP	P19	GSE79792,GSM2102851	28977534
Mouse	mSRSF3	Fr-iCLIP	P19	GSE79792,GSM2102852	28977534
Mouse	mSRSF3	Fr-iCLIP	P19	GSE79792,GSM2102853	28977534
Mouse	mSRSF3	Fr-iCLIP	P19	GSE79792,GSM2102854	28977534
Mouse	mSRSF3	Fr-iCLIP	P19	GSE79792,GSM2102855	28977534
Mouse	mSRSF3	Fr-iCLIP	P19	GSE79792,GSM2102856	28977534
Mouse	mSRSF3	Fr-iCLIP	P19	GSE79792,GSM2102857	28977534
Mouse	mSRSF3	Fr-iCLIP	P19	GSE79792,GSM2102858	28977534
Mouse	mSRSF7	Fr-iCLIP	P19	GSE79792,GSM2102859	28977534
Mouse	mSRSF7	Fr-iCLIP	P19	GSE79792,GSM2102860	28977534
Mouse	mSRSF7	Fr-iCLIP	P19	GSE79792,GSM2102861	28977534
Mouse	mSRSF7	Fr-iCLIP	P19	GSE79792,GSM2102862	28977534
Mouse	mSRSF7	Fr-iCLIP	P19	GSE79792,GSM2102863	28977534
Mouse	mSRSF7	Fr-iCLIP	P19	GSE79792,GSM2102864	28977534
Mouse	mSRSF7	Fr-iCLIP	P19	GSE79792,GSM2102865	28977534
Mouse	mSRSF7	Fr-iCLIP	P19	GSE79792,GSM2102866	28977534
Mouse	mSRSF7	Fr-iCLIP	P19	GSE79792,GSM2102867	28977534
Mouse	HNRNPR	iCLIP	CD-1	GSE77101,GSM2044160	29507242
Mouse	HNRNPR	iCLIP	CD-1	GSE77101,GSM2044161	29507242
Mouse	HNRNPR	iCLIP	CD-1	GSE77101,GSM2044162	29507242
Mouse	HNRNPR	iCLIP	CD-1	GSE77101,GSM2044163	29507242
Mouse	HNRNPR	iCLIP	NSC-34	GSE77101,GSM2044164	29507242
Mouse	HNRNPR	iCLIP	NSC-34	GSE77101,GSM2044165	29507242
Mouse	HNRNPR	iCLIP	NSC-34	GSE77101,GSM2044166	29507242
Mouse	HNRNPR	iCLIP	NSC-34	GSE77101,GSM2044167	29507242
Mouse	HNRNPR	iCLIP	NSC-34	GSE77101,GSM2044168	29507242
Mouse	HNRNPR	iCLIP	NSC-34	GSE77101,GSM2044169	29507242
Mouse	RBFOX1	BrdU-CLIP	Brain	SRP128054,SRX3532617	29398366
Mouse	RBFOX1	BrdU-CLIP	Brain	SRP128054,SRX3532618	29398366
Mouse	RBFOX2	BrdU-CLIP	Brain	SRP128054,SRX3532611	29398366
Mouse	RBFOX2	BrdU-CLIP	Brain	SRP128054,SRX3532612	29398366
Mouse	RBFOX3	BrdU-CLIP	Brain	SRP128054,SRX3532613	29398366
Mouse	RBFOX3	BrdU-CLIP	Brain	SRP128054,SRX3532614	29398366
Zebrafish	HNRNPA1	iCLIP	Embryo	GSE76212,GSM1976581	28381614
Zebrafish	HNRNPA1	iCLIP	Embryo	GSE76212,GSM1976582	28381614
Zebrafish	HNRNPA1	iCLIP	Embryo	GSE76212,GSM1976583	28381614
Zebrafish	HNRNPA1	iCLIP	Embryo	GSE76212,GSM1976584	28381614
Zebrafish	HNRNPA1	iCLIP	Embryo	GSE76212,GSM1976585	28381614
Zebrafish	HNRNPA1	iCLIP	Embryo	GSE76212,GSM1976586	28381614
Zebrafish	HNRNPA1	iCLIP	Embryo	GSE76212,GSM1976587	28381614
Zebrafish	ELAVL1A	iCLIP	Embryo	GSE120724,GSM4157936	32423473
Zebrafish	ELAVL1A	iCLIP	Embryo	GSE120724,GSM4157937	32423473
Zebrafish	ELAVL1A	iCLIP	Embryo	GSE120724,GSM4157938	32423473
Zebrafish	ELAVL1A	iCLIP	Embryo	GSE120724,GSM4157939	32423473
Zebrafish	YBX1	iCLIP	Embryo	GSE120646,GSM3406903	31399345
Zebrafish	YBX1	iCLIP	Embryo	GSE120646,GSM3406904	31399345
Fly	AUB	iCLIP	Embryo	GSE96751,GSM2539527	28441530
Fly	IMP	iCLIP	Embryo	GSE62997,GSM1537829	26054396
Fly	IMP	iCLIP	Embryo	GSE62997,GSM1537830	26054396
Fly	IMP	PAR-CLIP	Embryo	GSE62997,GSM1537831	26054396
Fly	IMP	PAR-CLIP	Embryo	GSE62997,GSM1537832	26054396
Worm	AGO2	iCLIP	Whole	SRP078361,SRX1936747	27720646
Arabidopsis	PAB2	HITS-CLIP	Seedling	GSE110342,GSM2987680	31481099
Arabidopsis	PAB4	HITS-CLIP	Seedling	GSE110342,GSM2987681	31481099
Arabidopsis	PAB8	HITS-CLIP	Seedling	GSE110342,GSM2987682	31481099
Yeast	PUF5	HITS-CLIP	BY4741	SRP060266,SRX1079021	26364903
Yeast	PUF5	HITS-CLIP	BY4741	SRP060266,SRX1079022	26364903
Yeast	SWD2	PAR-CLIP	BY4741	GSE114304,GSM3139242	30247719

## Sheet: 3. ENCODE eCLIP
Supplementary Table 3 | ENCODE eCLIP data sets in POSTAR3
RBP	Cell line	File ID
AUH	HepG2	ENCFF647SDV
AUH	HepG2	ENCFF061IZO
NPM1	K562	ENCFF213IOD
NPM1	K562	ENCFF397HOJ
SLTM	K562	ENCFF419ZVO
SLTM	K562	ENCFF990IRK
ZRANB2	K562	ENCFF377TSD
ZRANB2	K562	ENCFF499ZJU
ILF3	HepG2	ENCFF963MRY
ILF3	HepG2	ENCFF569JRG
GRSF1	HepG2	ENCFF731WXL
GRSF1	HepG2	ENCFF251ECY
NOL12	HepG2	ENCFF814JGB
NOL12	HepG2	ENCFF378YBS
SRSF9	HepG2	ENCFF946ENX
SRSF9	HepG2	ENCFF636PHB
EFTUD2	K562	ENCFF813UWE
EFTUD2	K562	ENCFF238FXW
METAP2	K562	ENCFF227VPH
METAP2	K562	ENCFF239NBV
CDC40	HepG2	ENCFF035SSS
CDC40	HepG2	ENCFF586WCC
SUGP2	HepG2	ENCFF990PJC
SUGP2	HepG2	ENCFF277PGA
DDX55	K562	ENCFF898EQT
DDX55	K562	ENCFF103HVH
DROSHA	K562	ENCFF121SZH
DROSHA	K562	ENCFF171GUD
RPS11	K562	ENCFF529LLH
RPS11	K562	ENCFF390SSK
FASTKD2	HepG2	ENCFF465QMA
FASTKD2	HepG2	ENCFF845FUE
DDX55	HepG2	ENCFF984LZX
DDX55	HepG2	ENCFF337XEL
EIF3D	HepG2	ENCFF197CXZ
EIF3D	HepG2	ENCFF099DYI
RPS3	K562	ENCFF223NWJ
RPS3	K562	ENCFF306SQC
UCHL5	K562	ENCFF463FXX
UCHL5	K562	ENCFF957MJB
RBFOX2	K562	ENCFF228FGP
RBFOX2	K562	ENCFF184NZT
HNRNPU	adrenal gland	ENCFF391PQF
HNRNPU	adrenal gland	ENCFF175YRV
UCHL5	HepG2	ENCFF022GSG
UCHL5	HepG2	ENCFF769QQG
TRA2A	HepG2	ENCFF903ULN
TRA2A	HepG2	ENCFF028DNT
U2AF1	HepG2	ENCFF329PEQ
U2AF1	HepG2	ENCFF980HNZ
HNRNPK	HepG2	ENCFF861DAK
HNRNPK	HepG2	ENCFF159LAW
SFPQ	HepG2	ENCFF788NZP
SFPQ	HepG2	ENCFF130CRL
SUB1	HepG2	ENCFF400IPB
SUB1	HepG2	ENCFF702PLE
DDX6	K562	ENCFF037HOV
DDX6	K562	ENCFF948ZLM
SUPV3L1	HepG2	ENCFF174JYZ
SUPV3L1	HepG2	ENCFF435HVG
SF3B1	K562	ENCFF415ZYA
SF3B1	K562	ENCFF190SDC
DGCR8	adrenal gland	ENCFF245APR
DGCR8	adrenal gland	ENCFF137OPB
PPIG	HepG2	ENCFF262WDD
PPIG	HepG2	ENCFF406VBM
TARDBP	K562	ENCFF392HLM
TARDBP	K562	ENCFF393WWU
TRA2A	K562	ENCFF669QSB
TRA2A	K562	ENCFF249CGM
XRCC6	K562	ENCFF616DRD
XRCC6	K562	ENCFF109SMA
ZNF622	K562	ENCFF416UBT
ZNF622	K562	ENCFF525LEL
DDX6	HepG2	ENCFF629EPY
DDX6	HepG2	ENCFF526EOJ
FUBP3	HepG2	ENCFF253ITZ
FUBP3	HepG2	ENCFF025FNK
RPS5	HepG2	ENCFF109AVE
RPS5	HepG2	ENCFF616JDD
DHX30	K562	ENCFF430GFT
DHX30	K562	ENCFF263FVL
LARP4	HepG2	ENCFF267JLV
LARP4	HepG2	ENCFF777WFM
NCBP2	HepG2	ENCFF317PCG
NCBP2	HepG2	ENCFF843UUO
NSUN2	K562	ENCFF408VMJ
NSUN2	K562	ENCFF572GUG
PRPF8	K562	ENCFF554UWY
PRPF8	K562	ENCFF057BFH
HNRNPUL1	HepG2	ENCFF407BEZ
HNRNPUL1	HepG2	ENCFF124XWE
SMNDC1	HepG2	ENCFF893TFI
SMNDC1	HepG2	ENCFF189VWQ
AGGF1	K562	ENCFF286KRK
AGGF1	K562	ENCFF423IWN
XPO5	HepG2	ENCFF694HBX
XPO5	HepG2	ENCFF032ESQ
HNRNPA1	HepG2	ENCFF924ZOP
HNRNPA1	HepG2	ENCFF371UCL
TAF15	HepG2	ENCFF213AZD
TAF15	HepG2	ENCFF209XXY
U2AF1	K562	ENCFF163SZQ
U2AF1	K562	ENCFF129MRQ
HNRNPU	HepG2	ENCFF861LOK
HNRNPU	HepG2	ENCFF568MGU
BCCIP	HepG2	ENCFF759IVI
BCCIP	HepG2	ENCFF178AAX
CSTF2	HepG2	ENCFF930JBO
CSTF2	HepG2	ENCFF532CDP
DGCR8	K562	ENCFF799XKD
DGCR8	K562	ENCFF015KTU
PUM2	K562	ENCFF662CVN
PUM2	K562	ENCFF285IAZ
SF3A3	HepG2	ENCFF647LHK
SF3A3	HepG2	ENCFF207WMH
PUS1	K562	ENCFF877UIT
PUS1	K562	ENCFF603CDW
HNRNPU	K562	ENCFF755NIP
HNRNPU	K562	ENCFF382TQQ
YBX3	K562	ENCFF914IQD
YBX3	K562	ENCFF375SSS
RBM15	K562	ENCFF543MDB
RBM15	K562	ENCFF130EXN
RBM22	K562	ENCFF543MGV
RBM22	K562	ENCFF023UKH
SRSF7	K562	ENCFF882BNF
SRSF7	K562	ENCFF435SBL
XRN2	HepG2	ENCFF762LTO
XRN2	HepG2	ENCFF633AFR
PCBP2	HepG2	ENCFF282VHP
PCBP2	HepG2	ENCFF176BGN
DGCR8	HepG2	ENCFF578BUD
DGCR8	HepG2	ENCFF990NBL
DKC1	HepG2	ENCFF766JDH
DKC1	HepG2	ENCFF965TAV
FXR2	K562	ENCFF649JBB
FXR2	K562	ENCFF167CYW
GPKOW	K562	ENCFF618LHX
GPKOW	K562	ENCFF106AHH
KHDRBS1	K562	ENCFF164NCN
KHDRBS1	K562	ENCFF862UDL
KHSRP	K562	ENCFF634TPL
KHSRP	K562	ENCFF032LQU
LIN28B	HepG2	ENCFF727NEF
LIN28B	HepG2	ENCFF316QQL
EWSR1	K562	ENCFF717ZFI
EWSR1	K562	ENCFF089KGQ
NONO	K562	ENCFF851XUN
NONO	K562	ENCFF938HFA
SND1	HepG2	ENCFF413DAP
SND1	HepG2	ENCFF587JIF
SND1	K562	ENCFF170LCY
SND1	K562	ENCFF430VKJ
LSM11	HepG2	ENCFF307ODB
LSM11	HepG2	ENCFF117KLF
AGGF1	HepG2	ENCFF860RNX
AGGF1	HepG2	ENCFF273EAT
TNRC6A	K562	ENCFF159LIE
TNRC6A	K562	ENCFF987SFI
GTF2F1	HepG2	ENCFF973THL
GTF2F1	HepG2	ENCFF745LHE
NKRF	HepG2	ENCFF902GSY
NKRF	HepG2	ENCFF508JRE
LARP7	HepG2	ENCFF349EFG
LARP7	HepG2	ENCFF726UBI
DDX42	K562	ENCFF172BNP
DDX42	K562	ENCFF411XIQ
SLBP	K562	ENCFF845LMZ
SLBP	K562	ENCFF086ZSG
MTPAP	K562	ENCFF333GSE
MTPAP	K562	ENCFF166IJL
HNRNPK	K562	ENCFF636QVD
HNRNPK	K562	ENCFF449ANI
SMNDC1	K562	ENCFF564JRL
SMNDC1	K562	ENCFF144FQQ
CSTF2T	HepG2	ENCFF240AIR
CSTF2T	HepG2	ENCFF703DUZ
QKI	HepG2	ENCFF183VLS
QKI	HepG2	ENCFF887ZND
CSTF2T	K562	ENCFF708YRH
CSTF2T	K562	ENCFF370JHA
SRSF7	HepG2	ENCFF420KON
SRSF7	HepG2	ENCFF771UQF
DDX59	HepG2	ENCFF237BSF
DDX59	HepG2	ENCFF703NTG
TBRG4	K562	ENCFF577BHE
TBRG4	K562	ENCFF475YXN
FXR1	K562	ENCFF784HKJ
FXR1	K562	ENCFF935NXO
EFTUD2	HepG2	ENCFF021EVP
EFTUD2	HepG2	ENCFF327OME
SF3B4	K562	ENCFF220ERG
SF3B4	K562	ENCFF686EKJ
RBM5	HepG2	ENCFF417ZFM
RBM5	HepG2	ENCFF655CVS
SLTM	HepG2	ENCFF487JJR
SLTM	HepG2	ENCFF510GIR
GRWD1	HepG2	ENCFF227BWP
GRWD1	HepG2	ENCFF790FPO
RPS5	K562	ENCFF877VRP
RPS5	K562	ENCFF361OCP
FAM120A	HepG2	ENCFF658NFU
FAM120A	HepG2	ENCFF560JGB
SF3B4	HepG2	ENCFF344PIE
SF3B4	HepG2	ENCFF483JLM
IGF2BP1	K562	ENCFF228PAK
IGF2BP1	K562	ENCFF324IWT
AKAP8L	K562	ENCFF201QGX
AKAP8L	K562	ENCFF577SYV
TBRG4	HepG2	ENCFF805JUH
TBRG4	HepG2	ENCFF979BSQ
AUH	K562	ENCFF656OIE
AUH	K562	ENCFF947NMO
XRN2	K562	ENCFF808HAX
XRN2	K562	ENCFF802LGV
FKBP4	HepG2	ENCFF073OON
FKBP4	HepG2	ENCFF977KIJ
TROVE2	K562	ENCFF347INC
TROVE2	K562	ENCFF996ZNV
NCBP2	K562	ENCFF354UQN
NCBP2	K562	ENCFF747VNU
HNRNPM	HepG2	ENCFF131SXQ
HNRNPM	HepG2	ENCFF504DZY
BUD13	K562	ENCFF180PES
BUD13	K562	ENCFF391LND
CPSF6	K562	ENCFF468JIB
CPSF6	K562	ENCFF418OUX
QKI	K562	ENCFF765IFG
QKI	K562	ENCFF992VMD
RBM27	K562	ENCFF509CIC
RBM27	K562	ENCFF047GPM
FASTKD2	K562	ENCFF548WUW
FASTKD2	K562	ENCFF045FDJ
PTBP1	K562	ENCFF780LWA
PTBP1	K562	ENCFF088RLJ
TAF15	K562	ENCFF284FIC
TAF15	K562	ENCFF659WCC
TIA1	K562	ENCFF399NDL
TIA1	K562	ENCFF202HXA
BUD13	HepG2	ENCFF948ZQP
BUD13	HepG2	ENCFF798IHQ
U2AF2	HepG2	ENCFF549FYY
U2AF2	HepG2	ENCFF016VPA
IGF2BP3	HepG2	ENCFF631PRH
IGF2BP3	HepG2	ENCFF049ZWL
GTF2F1	K562	ENCFF371BCM
GTF2F1	K562	ENCFF004VCQ
PPIL4	K562	ENCFF727EPC
PPIL4	K562	ENCFF028OXA
U2AF2	K562	ENCFF670MPL
U2AF2	K562	ENCFF636MAJ
RBM15	HepG2	ENCFF626BOU
RBM15	HepG2	ENCFF164MLB
RBM22	HepG2	ENCFF104SVF
RBM22	HepG2	ENCFF026YRT
RPS3	HepG2	ENCFF293CYV
RPS3	HepG2	ENCFF167GCB
TROVE2	HepG2	ENCFF154QAS
TROVE2	HepG2	ENCFF735GLT
YWHAG	K562	ENCFF437YRG
YWHAG	K562	ENCFF409XTN
UPF1	K562	ENCFF053DWE
UPF1	K562	ENCFF299YME
DDX3X	HepG2	ENCFF500QBI
DDX3X	HepG2	ENCFF624DZN
DHX30	HepG2	ENCFF049PPF
DHX30	HepG2	ENCFF914TDS
GNL3	K562	ENCFF229XVK
GNL3	K562	ENCFF298PPE
HLTF	K562	ENCFF808XUD
HLTF	K562	ENCFF316ZTK
HNRNPM	K562	ENCFF892XDU
HNRNPM	K562	ENCFF706HGN
DDX24	K562	ENCFF536KEA
DDX24	K562	ENCFF066CRM
FTO	K562	ENCFF538JIE
FTO	K562	ENCFF022CWN
PRPF8	HepG2	ENCFF552FSY
PRPF8	HepG2	ENCFF801PCX
SAFB2	K562	ENCFF021GVX
SAFB2	K562	ENCFF657TKX
IGF2BP2	K562	ENCFF922ZNQ
IGF2BP2	K562	ENCFF205TRW
HNRNPA1	K562	ENCFF697CNE
HNRNPA1	K562	ENCFF537HGP
LIN28B	K562	ENCFF514PTU
LIN28B	K562	ENCFF153RAR
FMR1	K562	ENCFF898JKK
FMR1	K562	ENCFF092SIF
XRCC6	HepG2	ENCFF469LWT
XRCC6	HepG2	ENCFF581MNQ
LARP7	K562	ENCFF672QZX
LARP7	K562	ENCFF133LPV
SERBP1	K562	ENCFF457VMC
SERBP1	K562	ENCFF884YGW
SRSF1	K562	ENCFF708IPL
SRSF1	K562	ENCFF282DBV
EIF3H	HepG2	ENCFF633VCU
EIF3H	HepG2	ENCFF487ANP
IGF2BP1	HepG2	ENCFF068FVA
IGF2BP1	HepG2	ENCFF047WLR
DDX3X	K562	ENCFF601TGO
DDX3X	K562	ENCFF803EEU
FAM120A	K562	ENCFF220URC
FAM120A	K562	ENCFF973OEK
HNRNPUL1	K562	ENCFF949HCV
HNRNPUL1	K562	ENCFF355PIN
SRSF1	HepG2	ENCFF759OGT
SRSF1	HepG2	ENCFF135SKU
TIA1	HepG2	ENCFF251QBU
TIA1	HepG2	ENCFF784SLC
AARS	K562	ENCFF138HJK
AARS	K562	ENCFF596TWK
EIF4G2	K562	ENCFF957YHP
EIF4G2	K562	ENCFF858JIO
GEMIN5	K562	ENCFF533RZJ
GEMIN5	K562	ENCFF038WBZ
LARP4	K562	ENCFF169FBJ
LARP4	K562	ENCFF522BBU
RBFOX2	HepG2	ENCFF639WJL
RBFOX2	HepG2	ENCFF668JDG
HNRNPC	HepG2	ENCFF576LCX
HNRNPC	HepG2	ENCFF260KPQ
ILF3	K562	ENCFF026RUN
ILF3	K562	ENCFF654XEU
LSM11	K562	ENCFF938ROF
LSM11	K562	ENCFF414DIO
SBDS	K562	ENCFF624FKF
SBDS	K562	ENCFF891WAN
PTBP1	HepG2	ENCFF696ZPD
PTBP1	HepG2	ENCFF216WAA

## Sheet: 5. structure-seq
Supplementary Table 5 | structure-seq data sets added in POSTAR3
Species	Technology	Cell line and treatment	Data source	PMID
Human	DMS-seq	K562;300ul of DMS to 15mls of cells, DMS(+), in vivo	GSE45803,GSM1297493	24336214
Human	DMS-seq	K562;400ul of DMS to 15mls of cells, DMS(+), in vivo	GSE45803,GSM1297494	24336214
Human	DMS-seq	K562;DMS(-), in vitro	GSE45803,GSM1297495	24336214
Human	DMS-seq	K562;DMS(+), in vitro	GSE45803,GSM1297496	24336214
Human	DMS-seq	Fibroblast;DMS(+), in vitvo	GSE45803,GSM1297506	24336214
Human	DMS-seq	Fibroblast;DMS(+), in vitro	GSE45803,GSM1297507	24336214
Human	DMS-seq	Fibroblast;DMS(-), in vitro	GSE45803,GSM1297508	24336214
Human	PARS	GM12878;Rnase S1, in vitro	GSE50676,GSM1226157	24476892
Human	PARS	GM12878;Rnase V1, in vitro	GSE50676,GSM1226158	24476892
Human	PARS	GM12891;Rnase S1, in vitro	GSE50676,GSM1226159	24476892
Human	PARS	GM12891;Rnase V1, in vitro	GSE50676,GSM1226160	24476892
Human	PARS	GM12892;Rnase S1, in vitro	GSE50676,GSM1226161	24476892
Human	PARS	GM12892;Rnase V1, in vitro	GSE50676,GSM1226162	24476892
Human	icSHAPE	HEK293T;DMSO, in vivo	GSE74353,GSM2075714	27180905
Human	icSHAPE	HEK293T;DMSO, in vivo	GSE74353,GSM2075715	27180905
Human	icSHAPE	HEK293T;NAI-N3, in vitro	GSE74353,GSM2075716	27180905
Human	icSHAPE	HEK293T;NAI-N3, in vitro	GSE74353,GSM2075717	27180905
Human	icSHAPE	HEK293T;NAI-N3, in vivo	GSE74353,GSM2075718	27180905
Human	icSHAPE	HEK293T;NAI-N3, in vivo	GSE74353,GSM2075719	27180905
Mouse	icSHAPE	v6.5;DMSO, in vivo	GSE64169,GSM1464037	25799993
Mouse	icSHAPE	v6.5;DMSO, in vivo	GSE64169,GSM1464038	25799993
Mouse	icSHAPE	v6.5;NAI-N3, in vitro	GSE64169,GSM1464039	25799993
Mouse	icSHAPE	v6.5;NAI-N3, in vitro	GSE64169,GSM1464040	25799993
Mouse	icSHAPE	v6.5;NAI-N3, in vivo	GSE64169,GSM1464041	25799993
Mouse	icSHAPE	v6.5;NAI-N3, in vivo	GSE64169,GSM1464042	25799993
Mouse	icSHAPE	J1;DMSO, in vivo	GSE64169,GSM1565484	25799993
Mouse	icSHAPE	J1;DMSO, in vivo	GSE64169,GSM1565485	25799993
Mouse	icSHAPE	J1;NAI-N3, in vivo	GSE64169,GSM1565486	25799993
Mouse	icSHAPE	J1;NAI-N3, in vivo	GSE64169,GSM1565487	25799993
Mouse	CIRS-seq	E14;Untreated	GSE54106,GSM1464622	25323333
Mouse	CIRS-seq	E14;DMS	GSE54106,GSM1464623	25323333
Mouse	CIRS-seq	E14;CMCT	GSE54106,GSM1464624	25323333
Mouse	CIRS-seq	E14;Untreated	GSE54106,GSM1464625	25323333
Mouse	CIRS-seq	E14;DMS	GSE54106,GSM1464626	25323333
Mouse	CIRS-seq	E14;CMCT	GSE54106,GSM1464627	25323333
Arabidopsis	DMS-seq	Seedling;DMS(-), in vitro	SRP027216,SRX320218	24270811
Arabidopsis	DMS-seq	Seedling;DMS(+), in vivo	SRP027216,SRX321617	24270811
Arabidopsis	DMS-seq	Seedling;DMS(-), in vitro	SRP027216,SRX321620	24270811
Arabidopsis	DMS-seq	Seedling;DMS(+), in vivo	SRP027216,SRX321621	24270811
Yeast	PARS	S288C;RNase V1, in vitro	GSE22393,GSM558924	20811459
Yeast	PARS	S288C;RNase V1, in vitro	GSE22393,GSM558925	20811459
Yeast	PARS	S288C;RNase V1, in vitro	GSE22393,GSM558926	20811459
Yeast	PARS	S288C;RNase V1, in vitro	GSE22393,GSM558927	20811459
Yeast	PARS	S288C;RNase S1, in vitro	GSE22393,GSM558928	20811459
Yeast	PARS	S288C;RNase S1, in vitro	GSE22393,GSM558929	20811459
Yeast	PARS	S288C;RNase S1, in vitro	GSE22393,GSM558930	20811459
Yeast	DMS-seq	BY4741;DMS(+), in vivo	GSE45803,GSM1115749	24336214
Yeast	DMS-seq	BY4741;DMS(+), in vivo	GSE45803,GSM1115750	24336214
Yeast	DMS-seq	BY4741;DMS(+), in vivo	GSE45803,GSM1115751	24336214
Yeast	DMS-seq	BY4741;DMS(+), in vivo	GSE45803,GSM1115752	24336214
Yeast	DMS-seq	BY4741;DMS(-), in vitro	GSE45803,GSM1115753	24336214
Yeast	DMS-seq	BY4741;DMS(-), in vitro	GSE45803,GSM1115754	24336214
Yeast	DMS-seq	BY4741;DMS(-), in vitro	GSE45803,GSM1115755	24336214
Yeast	DMS-seq	BY4741;DMS(+), in vitro	GSE45803,GSM1115756	24336214
Yeast	DMS-seq	BY4741;DMS(+), in vitro	GSE45803,GSM1115757	24336214
Yeast	DMS-seq	BY4741;DMS(+), in vitro	GSE45803,GSM1115758	24336214
Yeast	DMS-MaPseq	BY4741;DMS(+), in vivo, TGIRT	GSE84537,GSM2241644	27819661
Yeast	DMS-MaPseq	BY4741;DMS(+), in vivo, TGIRT	GSE84537,GSM2241645	27819661
Yeast	DMS-MaPseq	BY4741;DMS(-), in vivo, TGIRT	GSE84537,GSM2241649	27819661
Yeast	DMS-MaPseq	BY4741;DMS(+), in vivo, SGII/Mn2+	GSE84537,GSM2241647	27819661
Yeast	DMS-MaPseq	BY4741;DMS(+), in vivo, SGII/Mn2+	GSE84537,GSM2241648	27819661
Yeast	DMS-MaPseq	BY4741;DMS(+), in vivo, SGII/Mn2+	GSE84537,GSM2241650	27819661
Yeast	ChemModSeq	BY4741;NAI-N3, in vitro	GSE78208,GSM2069584	27819660
Yeast	ChemModSeq	BY4741;NAI-N3, in vitro	GSE78208,GSM2069585	27819660
Yeast	ChemModSeq	BY4741;DMSO, in vitro	GSE78208,GSM2069586	27819660
Yeast	ChemModSeq	BY4741;DMSO, in vitro	GSE78208,GSM2069587	27819660

## Sheet: 6. ENCODE icSHAPE
Supplementary Table 6 | ENCODE icSHAPE data sets in POSTAR3
Species	Cell line	File ID
Human	HepG2	ENCFF706GXJ
Human	HepG2	ENCFF927ZZD
Human	K562	ENCFF141ORL
Human	K562	ENCFF161UHZ
Human	GM12878	ENCFF353CCI
Human	GM12878	ENCFF076MBF

## Sheet: 7. Ribo-seq
Supplementary Table 7 | Ribo-seq data sets added in POSTAR3
Species	Tissue or cell line	Disease state or treatment	Data source	PMID
Human	HEK293T-REx	DMSO	GSE102720,GSM2743733	30595437
Human	HEK294T-REx	DMSO	GSE102720,GSM2743734	30595437
Human	HEK295T-REx	RocA treatment	GSE102720,GSM2743735	30595437
Human	aglaiacized HEK296T-REx	DMSO	GSE102720,GSM2743736	30595437
Human	aglaiacized HEK297T-REx	DMSO	GSE102720,GSM2743737	30595437
Human	aglaiacized HEK298T-REx	RocA treatment	GSE102720,GSM2743738	30595437
Human	A549	uninfected	GSE82232,GSM2186918	27525483
Human	A549	infected by IAV 2h	GSE82232,GSM2186919	27525483
Human	A549	infected by IAV 4h	GSE82232,GSM2186920	27525483
Human	A549	infected by IAV 8h	GSE82232,GSM2186921	27525483
Human	A549	uninfected	GSE82232,GSM2186922	27525483
Human	A549	infected by IAV 2h	GSE82232,GSM2186923	27525483
Human	A549	infected by IAV 4h	GSE82232,GSM2186924	27525483
Human	A549	infected by IAV 8h	GSE82232,GSM2186925	27525483
Human	HeLa-S3	low resolution	GSE125218,GSM3566406	31819274
Human	HeLa-S3	low resolution	GSE125218,GSM3566407	31819274
Human	HeLa-S3	high resolution	GSE125218,GSM3566408	31819274
Human	HeLa-S3	high resolution	GSE125218,GSM3566409	31819274
Human	K562	high resolution	GSE125218,GSM3566410	31819274
Human	K562	high resolution	GSE125218,GSM3566411	31819274
Human	K562	high resolution	GSE125218,GSM3566412	31819274
Human	HEK293T	wild type+HA	GSE130781,GSM3753506	31944153
Human	HEK293T	wild type+HA	GSE130781,GSM3753507	31944153
Human	HEK293T	wild type+HA-YB-1	GSE130781,GSM3753510	31944153
Human	HEK293T	wild type+HA-YB-1	GSE130781,GSM3753511	31944153
Human	HEK293T	deltaYB-1	GSE130781,GSM3753514	31944153
Human	HEK293T	deltaYB-1	GSE130781,GSM3753515	31944153
Human	HEK293T	deltaYB-1	GSE130781,GSM3753516	31944153
Human	HEK293T	deltaYB-1+HA	GSE130781,GSM3753519	31944153
Human	HEK293T	deltaYB-1+HA	GSE130781,GSM3753520	31944153
Mouse	cardiac myocyte - mouse 710	TAC	SRP156230,SRX5661796	31284834
Mouse	cardiac myocyte - mouse 712	TAC	SRP156230,SRX5661795	31284834
Mouse	cardiac myocyte - mouse 677	TAC	SRP156230,SRX5661789	31284834
Mouse	cardiac myocyte - mouse 589	TAC	SRP156230,SRX5661787	31284834
Mouse	cardiac myocyte - mouse 716	Sham	SRP156230,SRX5661785	31284834
Mouse	cardiac myocyte - mouse 529b	Sham	SRP156230,SRX5661783	31284834
Mouse	cardiac myocyte - mouse 436	Sham	SRP156230,SRX5661782	31284834
Mouse	cardiac myocyte - mouse 745	Sham	SRP156230,SRX5661780	31284834
Mouse	cardiac myocyte - mouse 574	Sham	SRP156230,SRX5661778	31284834
Mouse	cardiac myocyte - mouse 529	Sham	SRP156230,SRX5661777	31284834
Mouse	cardiac myocyte - mouse 407	Sham	SRP156230,SRX5661774	31284834
Mouse	cardiac myocyte - mouse 418	TAC	SRP156230,SRX5661770	31284834
Mouse	cardiac myocyte - mouse 416	TAC	SRP156230,SRX5661769	31284834
Mouse	cardiac myocyte - mouse 493	TAC	SRP156230,SRX5661768	31284834
Mouse	cardiac myocyte - mouse 487	TAC	SRP156230,SRX5661767	31284834
Mouse	cardiac myocyte - mouse 591	TAC	SRP156230,SRX5661766	31284834
Mouse	cardiac myocyte - mouse 710	2w TAC	SRP156230,SRX4503528	31284834
Mouse	cardiac myocyte - mouse 712	2w TAC	SRP156230,SRX4503526	31284834
Mouse	cardiac myocyte - mouse 589	3h TAC	SRP156230,SRX4503521	31284834
Mouse	cardiac myocyte - mouse 542	Sham	SRP156230,SRX4503519	31284834
Mouse	cardiac myocyte - mouse 574	Sham	SRP156230,SRX4503517	31284834
Mouse	cardiac myocyte - mouse 716	Sham	SRP156230,SRX4503515	31284834
Mouse	cardiac myocyte - mouse 745	Sham	SRP156230,SRX4503513	31284834
Mouse	cardiac myocyte - mouse 677	2w TAC	SRP156230,SRX4503511	31284834
Mouse	cardiac myocyte - mouse 717	2d TAC	SRP156230,SRX4503509	31284834
Mouse	cardiac myocyte - mouse 590	3h TAC	SRP156230,SRX4503505	31284834
Mouse	cardiac myocyte - mouse 591	3h TAC	SRP156230,SRX4503503	31284834
Fly	OregonR Stage 14 oocyte	wild type	GSE83616,GSM2210969	27474798
Fly	OregonR Activated eggs	wild type	GSE83616,GSM2210970	27474798
Fly	OregonR Activated eggs	png	GSE83616,GSM2210971	27474798
Fly	OregonR Stage 12 oocyte	wild type	GSE83616,GSM2210975	27474798
Fly	OregonR Stage 13 oocyte	wild type	GSE83616,GSM2210976	27474798
Fly	OregonR Stage 14 oocyte	png	GSE83616,GSM2210977	27474798
Fly	OregonR 0-1h embryo	wild type	GSE83616,GSM2210982	27474798
Fly	OregonR 2-3h embryo	wild type	GSE83616,GSM2210983	27474798
Fly	OregonR 3-4h embryo	wild type	GSE83616,GSM2210984	27474798
Fly	OregonR 5-6h embryo	wild type	GSE83616,GSM2210985	27474798
Fly	OregonR Stage 11 oocyte	wild type	GSE83616,GSM2210987	27474798
Fly	OregonR 0-2h embryo	wisp	GSE83616,GSM2210989	27474798
Fly	OregonR 0-1h embryo	smg	GSE83616,GSM2210992	27474798
Fly	OregonR Stage 13 oocyte	wisp	GSE83616,GSM2210993	27474798
Worm	N2	starved 24 hours	GSE48140,GSM1169549	24098135
Worm	N2	starved 24 hours	GSE48140,GSM1169550	24098135
Worm	N2	starved 24 hours	GSE48140,GSM1169551	24098135
Worm	N2	fed for 3 hours with E.coli	GSE48140,GSM1169552	24098135
Worm	N2	fed for 3 hours with E.coli	GSE48140,GSM1169553	24098135
Worm	N2	fed for 3 hours with E.coli	GSE48140,GSM1169554	24098135
Worm	N2	18 hours	GSE52910,GSM1277907	24440504
Worm	N2	20 hours	GSE52910,GSM1277908	24440504
Worm	N2	22 hours	GSE52910,GSM1277909	24440504
Worm	N2	24 hours	GSE52910,GSM1277910	24440504
Worm	N2	26 hours	GSE52910,GSM1277911	24440504
Worm	N2	28 hours	GSE52910,GSM1277912	24440504
Worm	N2	30 hours	GSE52910,GSM1277913	24440504
Worm	N2	32 hours	GSE52910,GSM1277914	24440504
Worm	N2	34 hours	GSE52910,GSM1277915	24440504
Worm	N2	36 hours	GSE52910,GSM1277916	24440504
Arabidopsis	leaves	mock	GSE86581,GSM2306290	28514447
Arabidopsis	leaves	mock	GSE86581,GSM2306291	28514447
Arabidopsis	leaves	elf18 treated	GSE86581,GSM2306292	28514447
Arabidopsis	leaves	elf18 treated	GSE86581,GSM2306293	28514447
Arabidopsis	seedlings	wild type(16h light 8h dark)	GSE82041,GSM2440437	27938667
Arabidopsis	stem explants	lactimidomycin treated	GSE88790,GSM2346474	28432195
Arabidopsis	stem explants	cycloheximide treated	GSE88790,GSM2346475	28432195
Arabidopsis	seedling roots	no stress	GSE98610,GSM2601708	29087317
Arabidopsis	seedling roots	p stress	GSE98610,GSM2601709	29087317
Yeast	uL30-TAP	L7-IPed	GSE131408,GSM3775674	32299921
Yeast	uL30-TAP	L7-IPed	GSE131408,GSM3775675	32299921
Yeast	Not4-FTPA	Not4-IPed	GSE131408,GSM3775676	32299921
Yeast	Not4-FTPA	Not4-IPed	GSE131408,GSM3775677	32299921
Yeast	Not4-FTPA	Input	GSE144250,GSM4284446	32299921
Yeast	Not4-FTPA	Input	GSE144250,GSM4284447	32299921
Yeast	Not4-FTPA	Not4-IPed	GSE144250,GSM4284448	32299921
Yeast	Not4-FTPA	Not4-IPed	GSE144250,GSM4284449	32299921
Yeast	K-12	lacZ induced	SRP144594,SRX4041226	31053575
Yeast	K-12	PK-lacZ induced	SRP144594,SRX4041224	31053575
Yeast	K-12	PK-lacZ uninduced	SRP144594,SRX4041222	31053575
Yeast	K-12	PK-lacZ induced	SRP144594,SRX4041220	31053575
Yeast	K-12	PK-lacZ uninduced	SRP144594,SRX4041218	31053575
Yeast	K-12	lacZ uninduced	SRP144594,SRX4041216	31053575
Yeast	K-12	lacZ induced	SRP144594,SRX4041214	31053575
Yeast	K-12	lacZ uninduced	SRP144594,SRX4041212	31053575

## Sheet: 8. RNA-seq matced with Ribo-seq
Supplementary Table 8 | RNA-seq data sets matched with Ribo-seq in POSTAR3
Species	Tissue or cell line	Disease state or treatment	Data source	PMID
Human	A549	uninfected	GSE82232,GSM2186926	27525483
Human	A549	infected by IAV 2h	GSE82232,GSM2186927	27525483
Human	A549	infected by IAV 4h	GSE82232,GSM2186928	27525483
Human	A549	infected by IAV 8h	GSE82232,GSM2186929	27525483
Human	A549	uninfected	GSE82232,GSM2186930	27525483
Human	A549	infected by IAV 2h	GSE82232,GSM2186931	27525483
Human	A549	infected by IAV 4h	GSE82232,GSM2186932	27525483
Human	A549	infected by IAV 8h	GSE82232,GSM2186933	27525483
Human	HeLa-S3	Untreated	GSE125218,GSM3566428	31819274
Human	K562	Untreated	GSE125218,GSM3566429	31819274
Human	HEK293T	wild type+HA	GSE130781,GSM3753508	31944153
Human	HEK293T	wild type+HA	GSE130781,GSM3753509	31944153
Human	HEK293T	wild type+HA-YB-1	GSE130781,GSM3753512	31944153
Human	HEK293T	wild type+HA-YB-1	GSE130781,GSM3753513	31944153
Human	HEK293T	deltaYB-1	GSE130781,GSM3753517	31944153
Human	HEK293T	deltaYB-1	GSE130781,GSM3753518	31944153
Human	HEK293T	deltaYB-1+HA	GSE130781,GSM3753521	31944153
Human	HEK293T	deltaYB-1+HA	GSE130781,GSM3753522	31944153
Mouse	cardiac myocyte - mouse 710	TAC	SRP156230,SRX5661793	31284834
Mouse	cardiac myocyte - mouse 712	TAC	SRP156230,SRX5661788	31284834
Mouse	cardiac myocyte - mouse 677	TAC	SRP156230,SRX5661794	31284834
Mouse	cardiac myocyte - mouse 589	TAC	SRP156230,SRX5661797	31284834
Mouse	cardiac myocyte - mouse 716	Sham	SRP156230,SRX5661779	31284834
Mouse	cardiac myocyte - mouse 436	Sham	SRP156230,SRX5661775	31284834
Mouse	cardiac myocyte - mouse 745	Sham	SRP156230,SRX5661781	31284834
Mouse	cardiac myocyte - mouse 574	Sham	SRP156230,SRX5661773	31284834
Mouse	cardiac myocyte - mouse 529	Sham	SRP156230,SRX5661776	31284834
Mouse	cardiac myocyte - mouse 407	Sham	SRP156230,SRX5661772	31284834
Mouse	cardiac myocyte - mouse 416	TAC	SRP156230,SRX5661792	31284834
Mouse	cardiac myocyte - mouse 591	TAC	SRP156230,SRX5661799	31284834
Mouse	cardiac myocyte - mouse 710	2w TAC	SRP156230,SRX4503529	31284834
Mouse	cardiac myocyte - mouse 712	2w TAC	SRP156230,SRX4503527	31284834
Mouse	cardiac myocyte - mouse 589	3h TAC	SRP156230,SRX4503520	31284834
Mouse	cardiac myocyte - mouse 542	Sham	SRP156230,SRX4503518	31284834
Mouse	cardiac myocyte - mouse 574	Sham	SRP156230,SRX4503516	31284834
Mouse	cardiac myocyte - mouse 716	Sham	SRP156230,SRX4503514	31284834
Mouse	cardiac myocyte - mouse 745	Sham	SRP156230,SRX4503512	31284834
Mouse	cardiac myocyte - mouse 677	2w TAC	SRP156230,SRX4503510	31284834
Mouse	cardiac myocyte - mouse 717	2d TAC	SRP156230,SRX4503508	31284834
Mouse	cardiac myocyte - mouse 590	3h TAC	SRP156230,SRX4503504	31284834
Mouse	cardiac myocyte - mouse 591	3h TAC	SRP156230,SRX4503502	31284834
Fly	OregonR Stage 14 oocyte	wild type	GSE83616,GSM2210966	27474798
Fly	OregonR Activated eggs	wild type	GSE83616,GSM2210967	27474798
Fly	OregonR Activated eggs	png	GSE83616,GSM2210968	27474798
Fly	OregonR Stage 12 oocyte	wild type	GSE83616,GSM2210972	27474798
Fly	OregonR Stage 13 oocyte	wild type	GSE83616,GSM2210973	27474798
Fly	OregonR Stage 14 oocyte	png	GSE83616,GSM2210974	27474798
Fly	OregonR 0-1h embryo	wild type	GSE83616,GSM2210978	27474798
Fly	OregonR 2-3h embryo	wild type	GSE83616,GSM2210979	27474798
Fly	OregonR 3-4h embryo	wild type	GSE83616,GSM2210980	27474798
Fly	OregonR 5-6h embryo	wild type	GSE83616,GSM2210981	27474798
Fly	OregonR Stage 11 oocyte	wild type	GSE83616,GSM2210986	27474798
Fly	OregonR 0-2h embryo	wisp	GSE83616,GSM2210988	27474798
Fly	OregonR 0-1h embryo	smg	GSE83616,GSM2210990	27474798
Fly	OregonR Stage 13 oocyte	wisp	GSE83616,GSM2210991	27474798
Worm	N2	starved 24 hours	GSE48140,GSM1169543	24098135
Worm	N2	starved 24 hours	GSE48140,GSM1169544	24098135
Worm	N2	starved 24 hours	GSE48140,GSM1169545	24098135
Worm	N2	fed for 3 hours with E.coli	GSE48140,GSM1169546	24098135
Worm	N2	fed for 3 hours with E.coli	GSE48140,GSM1169547	24098135
Worm	N2	fed for 3 hours with E.coli	GSE48140,GSM1169548	24098135
Worm	N2	18 hours	GSE52910,GSM1277189	24440504
Worm	N2	20 hours	GSE52910,GSM1277190	24440504
Worm	N2	22 hours	GSE52910,GSM1277191	24440504
Worm	N2	24 hours	GSE52910,GSM1277192	24440504
Worm	N2	26 hours	GSE52910,GSM1277193	24440504
Worm	N2	28 hours	GSE52910,GSM1277194	24440504
Worm	N2	30 hours	GSE52910,GSM1277195	24440504
Worm	N2	32 hours	GSE52910,GSM1277196	24440504
Worm	N2	34 hours	GSE52910,GSM1277197	24440504
Worm	N2	36 hours	GSE52910,GSM1277198	24440504
Arabidopsis	leaves	mock	GSE86581,GSM2306286	28514447
Arabidopsis	leaves	mock	GSE86581,GSM2306287	28514447
Arabidopsis	leaves	elf18 treated	GSE86581,GSM2306288	28514447
Arabidopsis	leaves	elf18 treated	GSE86581,GSM2306289	28514447
Arabidopsis	seedlings	wild type(16h light 8h dark)	GSE82041,GSM2440438	27938667
Arabidopsis	seedling roots	no stress	GSE98610,GSM2601710	29087317
Arabidopsis	seedling roots	p stress	GSE98610,GSM2601711	29087317
Yeast	K-12	lacZ induced	SRP144594,SRX4041211	31053575
Yeast	K-12	PK-lacZ induced	SRP144594,SRX4041213	31053575
Yeast	K-12	PK-lacZ uninduced	SRP144594,SRX4041215	31053575
Yeast	K-12	PK-lacZ induced	SRP144594,SRX4041217	31053575
Yeast	K-12	PK-lacZ uninduced	SRP144594,SRX4041219	31053575
Yeast	K-12	lacZ uninduced	SRP144594,SRX4041221	31053575
Yeast	K-12	lacZ induced	SRP144594,SRX4041223	31053575
Yeast	K-12	lacZ uninduced	SRP144594,SRX4041225	31053575

## Sheet: 9. degradome-seq
Supplementary Table 9 | Degradome-seq data sets in POSTAR3
Species	Technology	Tissue or cell line	Disease state or treatment	Data source	PMID
Human	PARE	H1 ESC	Untreated	GSE68254,GSM1666218	26975654
Mouse	PARE	Testis	Neurog3-cre.Ribotag	GSE65786,GSM4160721	32015435
Mouse	PARE	Testis	Puromycin	GSE65786,GSM4160722	32015435
Mouse	PARE	Testis	Untreated	GSE65786,GSM4160723	32015435
Mouse	PARE	Cerebellum	Untreated	GSE68254,GSM1666216	26975654
Mouse	PARE	Testis	Untreated	GSE68254,GSM1666217	26975654
Fly	PARE	Ovary	Untreated	GSE97719,GSM2576151	28847004
Fly	PARE	S2 cell	Control	SRP063822,SRX1257838	NA
Fly	PARE	S2 cell	Control	SRP063822,SRX1257841	NA
Fly	PARE	S2 cell	transfected with tsRNA-Asp29	SRP063822,SRX1257827	NA
Fly	PARE	S2 cell	transfected with tsRNA-Asp29	SRP063822,SRX1257828	NA
Fly	PARE	S2 cell	transfected with tsRNA-Asp20	SRP063822,SRX1257815	NA
Fly	PARE	S2 cell	transfected with tsRNA-Asp20	SRP063822,SRX1257816	NA
Fly	PARE	Ovary	w[1]; aub[HN2]/aub[QC42]; ago3[t2]/ago3[t3]	SRP045930,SRX695594	NA
Fly	PARE	Ovary	w[1]/+; zuc[HM27]/Df(2L)Prl	SRP045930,SRX695593	NA
Fly	PARE	Ovary	w[1]	SRP045930,SRX695592	NA
Arabidopsis	PARE	Leaf	Young	GSE55151,GSM1330569	24965556
Arabidopsis	PARE	Leaf	Mature	GSE55151,GSM1330570	24965556
Arabidopsis	PARE	Leaf	Early senescence	GSE55151,GSM1330571	24965556
Arabidopsis	PARE	Leaf	Early senescence	GSE55151,GSM1330573	24965556
Arabidopsis	PARE	Leaf	Late senescence	GSE55151,GSM1330572	24965556
Arabidopsis	PARE	Leaf	Late senescence	GSE55151,GSM1330574	24965556
Arabidopsis	PARE	Mix-stage inflorescence	Col-0	GSE52952,GSM1263708	24670663
Arabidopsis	PARE	Mix-stage inflorescence	ddm1-2	GSE52952,GSM1263709	24670663
Arabidopsis	PARE	Mix-stage inflorescence	rdr6-15	GSE52952,GSM1263710	24670663
Arabidopsis	PARE	Mix-stage inflorescence	ddm1-2, rdr6-15	GSE52952,GSM1263711	24670663
Arabidopsis	PARE	Flower	Col-0	SRP055491,SRX892646	NA
Arabidopsis	PARE	Flower	SAP54 OX	SRP055491,SRX892648	NA
Arabidopsis	PARE	Seedling	Dark	GSE83646,GSM2211734	28738828
Arabidopsis	PARE	Seedling	Light	GSE83646,GSM2211735	28738828
Arabidopsis	PARE	Rosette	Timepoint I - control light	SRP109986,SRX2940588	28705956
Arabidopsis	PARE	Rosette	Timepoint II - excess-light 30 min	SRP109986,SRX2940589	28705956
Arabidopsis	PARE	Rosette	Timepoint III - excess-light 60 min	SRP109986,SRX2940580	28705956
Arabidopsis	PARE	Rosette	Timepoint IV - excess-light 120 min	SRP109986,SRX2940581	28705956
Arabidopsis	PARE	Rosette	Timepoint V - recovery 7.5 min	SRP109986,SRX2940579	28705956
Arabidopsis	PARE	Rosette	Timepoint VI - recovery 15 min	SRP109986,SRX2940578	28705956
Arabidopsis	PARE	Rosette	Timepoint VII - recovery 30 min	SRP109986,SRX2940577	28705956
Arabidopsis	PARE	Rosette	Timepoint VIII - recovery 60 min	SRP109986,SRX2940576	28705956
Arabidopsis	PARE	Rosette	Timepoint IX - recovery 60 min + repeat excess-light 60 min	SRP109986,SRX2940575	28705956
Arabidopsis	PARE	Rosette	Timepoint X - recovery 24 hr	SRP109986,SRX2940574	28705956
Arabidopsis	PARE	Rosette	Timepoint XI - recovery 24 hr + excess-light 60 min	SRP109986,SRX2940573	28705956
Arabidopsis	PARE	Flower	grow at 15°C	SRP117737,SRX3189258	NA
Arabidopsis	PARE	Flower	grow at 15°C	SRP117737,SRX3189257	NA
Arabidopsis	PARE	Flower	grow at 21°C	SRP117737,SRX3189256	NA
Arabidopsis	PARE	Flower	grow at 21°C	SRP117737,SRX3189255	NA
Arabidopsis	PARE	Flower	grow at 27°C	SRP117737,SRX3189246	NA
Arabidopsis	PARE	Flower	grow at 27°C	SRP117737,SRX3189245	NA
Arabidopsis	PARE	Seedling	grow at 15°C	SRP117737,SRX3189207	NA
Arabidopsis	PARE	Seedling	grow at 15°C	SRP117737,SRX3189199	NA
Arabidopsis	PARE	Seedling	grow at 21°C	SRP117737,SRX3189248	NA
Arabidopsis	PARE	Seedling	grow at 21°C	SRP117737,SRX3189247	NA
Arabidopsis	PARE	Seedling	grow at 27°C	SRP117737,SRX3189249	NA
Arabidopsis	PARE	Seedling	grow at 27°C	SRP117737,SRX3189250	NA
Arabidopsis	PARE	Root	grow at 15°C	SRP117737,SRX3189211	NA
Arabidopsis	PARE	Root	grow at 15°C	SRP117737,SRX3189210	NA
Arabidopsis	PARE	Root	grow at 21°C	SRP117737,SRX3189241	NA
Arabidopsis	PARE	Root	grow at 21°C	SRP117737,SRX3189242	NA
Arabidopsis	PARE	Root	grow at 27°C	SRP117737,SRX3189243	NA
Arabidopsis	PARE	Root	grow at 27°C	SRP117737,SRX3189244	NA
Arabidopsis	PARE	Leaf	grow at 15°C	SRP117737,SRX3189213	NA
Arabidopsis	PARE	Leaf	grow at 15°C	SRP117737,SRX3189212	NA
Arabidopsis	PARE	Leaf	grow at 21°C	SRP117737,SRX3189230	NA
Arabidopsis	PARE	Leaf	grow at 21°C	SRP117737,SRX3189226	NA
Arabidopsis	PARE	Leaf	grow at 27°C	SRP117737,SRX3189209	NA
Arabidopsis	PARE	Leaf	grow at 27°C	SRP117737,SRX3189208	NA
Arabidopsis	PARE	Leaf	CMV infected	SRP122928,SRX3343385	NA
Arabidopsis	PARE	Leaf	CMV infected	SRP122928,SRX3343386	NA
Arabidopsis	PARE	Leaf	CMV infected	SRP122928,SRX3343387	NA
Arabidopsis	PARE	Leaf	CMV infected	SRP122928,SRX3343388	NA
Arabidopsis	PARE	Leaf	CMV infected	SRP122928,SRX3343389	NA
Arabidopsis	PARE	Leaf	CMV infected	SRP122928,SRX3343390	NA
Arabidopsis	PARE	Leaf	CMV infected	SRP122928,SRX3343391	NA
Arabidopsis	PARE	Leaf	CMV infected	SRP122928,SRX3343392	NA
Arabidopsis	PARE	Leaf	CMV infected	SRP122928,SRX3343393	NA
Arabidopsis	PARE	Leaf	CMV infected	SRP122928,SRX3343394	NA
Arabidopsis	PARE	Leaf	CMV infected	SRP122928,SRX3343395	NA
Arabidopsis	PARE	Leaf	CMV infected	SRP122928,SRX3343396	NA
Arabidopsis	PARE	Leaf	CMV infected	SRP122928,SRX3343397	NA
Arabidopsis	PARE	Leaf	CMV infected	SRP122928,SRX3343398	NA
Arabidopsis	PARE	Leaf	CMV infected	SRP122928,SRX3343399	NA
Arabidopsis	PARE	Leaf	CMV infected	SRP122928,SRX3343400	NA
Arabidopsis	GMUCT	Immature floral tissue	Untreated	GSE66224,GSM1617433	26561561
Arabidopsis	GMUCT	Immature floral tissue	Untreated	GSE66224,GSM1617434	26561561

## Sheet: 10. sRNA matched with degradome
Supplementary Table 10 | sRNA data sets matched with degradome-seq in POSTAR3
Species	Tissue or cell line	Disease state or treatment	Data source	PMID
Human	H1 ESC	Untreated	GSE68254,GSM1666320	26975654
Mouse	Testis	Mov10l1Tg.Neurog3-cre, oxidation	GSE65786,GSM4160774	32015435
Mouse	Testis	Mov10l1Tg.Neurog3-cre, oxidation	GSE65786,GSM4160775	32015435
Mouse	Testis	Mov10l1Tg.Neurog3-cre, oxidation	GSE65786,GSM4160776	32015435
Mouse	Testis	Mov10l1Tg.Neurog3-cre	GSE65786,GSM4160777	32015435
Mouse	Testis	Mov10l1Tg.Neurog3-cre	GSE65786,GSM4160778	32015435
Mouse	Testis	Mov10l1Tg.Neurog3-cre	GSE65786,GSM4160779	32015435
Mouse	Testis	WT, oxidation	GSE65786,GSM4160780	32015435
Mouse	Testis	WT	GSE65786,GSM4160781	32015435
Mouse	Cerebellum	Untreated	GSE68254,GSM1666315	26975654
Mouse	Testis	Untreated	GSE68254,GSM1666319	26975654
Fly	Ovary	Untreated	GSE97719,GSM2576109	28847004
Fly	Ovary	Untreated	GSE97719,GSM2576117	28847004
Fly	S2 cell	Control	SRP063822,SRX1257842	NA
Fly	S2 cell	Control	SRP063822,SRX1257843	NA
Fly	S2 cell	Transfected with tsRNA-Asp29	SRP063822,SRX1257830	NA
Fly	S2 cell	Transfected with tsRNA-Asp29	SRP063822,SRX1257831	NA
Fly	S2 cell	Transfected with tsRNA-Asp20	SRP063822,SRX1257817	NA
Fly	S2 cell	Transfected with tsRNA-Asp20	SRP063822,SRX1257818	NA
Fly	Ovary	w[1]; aub[HN2]/aub[QC42]; ago3[t2]/ago3[t3]	SRP045930,SRX695170	NA
Fly	Ovary	w[1]/+; zuc[HM27]/Df(2L)Prl	SRP045930,SRX695171	NA
Fly	Ovary	w[1]	SRP045930,SRX695167	NA
Arabidopsis	Leaf	Young	GSE55151,GSM1330561	24965556
Arabidopsis	Leaf	Mature	GSE55151,GSM1330562	24965556
Arabidopsis	Leaf	Early senescence	GSE55151,GSM1330563	24965556
Arabidopsis	Leaf	Late senescence	GSE55151,GSM1330564	24965556
Arabidopsis	Plant inflorescence	Col-0	GSE52952,GSM1278497	24670663
Arabidopsis	Plant inflorescence	ddm1-2	GSE52952,GSM1278498	24670663
Arabidopsis	Plant inflorescence	rdr6-15	GSE52952,GSM1278499	24670663
Arabidopsis	Plant inflorescence	ddm1-2, rdr6-15	GSE52952,GSM1278500	24670663
Arabidopsis	Flower	Col-0	SRP055491,SRX891808	NA
Arabidopsis	Flower	SAP54 OX	SRP055491,SRX891807	NA
Arabidopsis	Seedling	Dark	GSE83646,GSM2211716	28738828
Arabidopsis	Seedling	Dark	GSE83646,GSM2211722	28738828
Arabidopsis	Seedling	Dark	GSE83646,GSM2211728	28738828
Arabidopsis	Seedling	Light	GSE83646,GSM2211719	28738828
Arabidopsis	Seedling	Light	GSE83646,GSM2211725	28738828
Arabidopsis	Seedling	Light	GSE83646,GSM2211731	28738828
Arabidopsis	Rosette	Timepoint I - control light	SRP109986,SRX2940528	28705956
Arabidopsis	Rosette	Timepoint I - control light	SRP109986,SRX2940527	28705956
Arabidopsis	Rosette	Timepoint I - control light	SRP109986,SRX2940521	28705956
Arabidopsis	Rosette	Timepoint II - excess-light 30 min	SRP109986,SRX2940526	28705956
Arabidopsis	Rosette	Timepoint II - excess-light 30 min	SRP109986,SRX2940525	28705956
Arabidopsis	Rosette	Timepoint II - excess-light 30 min	SRP109986,SRX2940520	28705956
Arabidopsis	Rosette	Timepoint III - excess-light 60 min	SRP109986,SRX2940562	28705956
Arabidopsis	Rosette	Timepoint III - excess-light 60 min	SRP109986,SRX2940561	28705956
Arabidopsis	Rosette	Timepoint III - excess-light 60 min	SRP109986,SRX2940519	28705956
Arabidopsis	Rosette	Timepoint IV - excess-light 120 min	SRP109986,SRX2940565	28705956
Arabidopsis	Rosette	Timepoint IV - excess-light 120 min	SRP109986,SRX2940560	28705956
Arabidopsis	Rosette	Timepoint IV - excess-light 120 min	SRP109986,SRX2940559	28705956
Arabidopsis	Rosette	Timepoint V - recovery 7.5 min	SRP109986,SRX2940566	28705956
Arabidopsis	Rosette	Timepoint V - recovery 7.5 min	SRP109986,SRX2940564	28705956
Arabidopsis	Rosette	Timepoint V - recovery 7.5 min	SRP109986,SRX2940563	28705956
Arabidopsis	Rosette	Timepoint VI - recovery 15 min	SRP109986,SRX2940568	28705956
Arabidopsis	Rosette	Timepoint VI - recovery 15 min	SRP109986,SRX2940567	28705956
Arabidopsis	Rosette	Timepoint VI - recovery 15 min	SRP109986,SRX2940550	28705956
Arabidopsis	Rosette	Timepoint VII - recovery 30 min	SRP109986,SRX2940552	28705956
Arabidopsis	Rosette	Timepoint VII - recovery 30 min	SRP109986,SRX2940551	28705956
Arabidopsis	Rosette	Timepoint VII - recovery 30 min	SRP109986,SRX2940549	28705956
Arabidopsis	Rosette	Timepoint VIII - recovery 60 min	SRP109986,SRX2940556	28705956
Arabidopsis	Rosette	Timepoint VIII - recovery 60 min	SRP109986,SRX2940554	28705956
Arabidopsis	Rosette	Timepoint VIII - recovery 60 min	SRP109986,SRX2940553	28705956
Arabidopsis	Rosette	Timepoint IX - recovery 60 min + repeat excess-light 60 min	SRP109986,SRX2940558	28705956
Arabidopsis	Rosette	Timepoint IX - recovery 60 min + repeat excess-light 60 min	SRP109986,SRX2940557	28705956
Arabidopsis	Rosette	Timepoint IX - recovery 60 min + repeat excess-light 60 min	SRP109986,SRX2940555	28705956
Arabidopsis	Rosette	Timepoint X - recovery 24 hr	SRP109986,SRX2940584	28705956
Arabidopsis	Rosette	Timepoint X - recovery 24 hr	SRP109986,SRX2940583	28705956
Arabidopsis	Rosette	Timepoint X - recovery 24 hr	SRP109986,SRX2940582	28705956
Arabidopsis	Rosette	Timepoint XI - recovery 24 hr + excess-light 60 min	SRP109986,SRX2940587	28705956
Arabidopsis	Rosette	Timepoint XI - recovery 24 hr + excess-light 60 min	SRP109986,SRX2940586	28705956
Arabidopsis	Rosette	Timepoint XI - recovery 24 hr + excess-light 60 min	SRP109986,SRX2940585	28705956
Arabidopsis	Flower	grow at 15°C	SRP117737,SRX3189231	NA
Arabidopsis	Flower	grow at 15°C	SRP117737,SRX3189232	NA
Arabidopsis	Flower	grow at 21°C	SRP117737,SRX3189233	NA
Arabidopsis	Flower	grow at 21°C	SRP117737,SRX3189234	NA
Arabidopsis	Flower	grow at 27°C	SRP117737,SRX3189228	NA
Arabidopsis	Flower	grow at 27°C	SRP117737,SRX3189227	NA
Arabidopsis	Seedling	grow at 15°C	SRP117737,SRX3189215	NA
Arabidopsis	Seedling	grow at 15°C	SRP117737,SRX3189214	NA
Arabidopsis	Seedling	grow at 21°C	SRP117737,SRX3189254	NA
Arabidopsis	Seedling	grow at 21°C	SRP117737,SRX3189253	NA
Arabidopsis	Seedling	grow at 27°C	SRP117737,SRX3189252	NA
Arabidopsis	Seedling	grow at 27°C	SRP117737,SRX3189251	NA
Arabidopsis	Root	grow at 15°C	SRP117737,SRX3189221	NA
Arabidopsis	Root	grow at 15°C	SRP117737,SRX3189220	NA
Arabidopsis	Root	grow at 21°C	SRP117737,SRX3189219	NA
Arabidopsis	Root	grow at 21°C	SRP117737,SRX3189218	NA
Arabidopsis	Root	grow at 27°C	SRP117737,SRX3189217	NA
Arabidopsis	Root	grow at 27°C	SRP117737,SRX3189216	NA
Arabidopsis	Leaf	grow at 15°C	SRP117737,SRX3189229	NA
Arabidopsis	Leaf	grow at 15°C	SRP117737,SRX3189224	NA
Arabidopsis	Leaf	grow at 21°C	SRP117737,SRX3189225	NA
Arabidopsis	Leaf	grow at 21°C	SRP117737,SRX3189204	NA
Arabidopsis	Leaf	grow at 27°C	SRP117737,SRX3189223	NA
Arabidopsis	Leaf	grow at 27°C	SRP117737,SRX3189222	NA
Arabidopsis	Leaf	CMV infected	SRP122928,SRX3343260	NA
Arabidopsis	Leaf	CMV infected	SRP122928,SRX3343261	NA
Arabidopsis	Leaf	CMV infected	SRP122928,SRX3343262	NA
Arabidopsis	Leaf	CMV infected	SRP122928,SRX3343263	NA
Arabidopsis	Leaf	CMV infected	SRP122928,SRX3343264	NA
Arabidopsis	Leaf	CMV infected	SRP122928,SRX3343265	NA
Arabidopsis	Leaf	CMV infected	SRP122928,SRX3343266	NA
Arabidopsis	Leaf	CMV infected	SRP122928,SRX3343267	NA
Arabidopsis	Leaf	CMV infected	SRP122928,SRX3343268	NA
Arabidopsis	Leaf	CMV infected	SRP122928,SRX3343269	NA
Arabidopsis	Leaf	CMV infected	SRP122928,SRX3343270	NA
Arabidopsis	Leaf	CMV infected	SRP122928,SRX3343271	NA
Arabidopsis	Leaf	CMV infected	SRP122928,SRX3343272	NA
Arabidopsis	Leaf	CMV infected	SRP122928,SRX3343273	NA
Arabidopsis	Immature floral tissue	Untreated	GSE66224,GSM1617427	26561561
Arabidopsis	Immature floral tissue	Untreated	GSE66224,GSM1617428	26561561
